# Supplementary material for: The dual role of Spn-E in supporting heterotypic ping-pong piRNA amplification in silkworms
Source: EMBO Rep. 2024 Apr 17;25(5):11. doi: 10.1038/s44319-024-00137-2 (PMC11094040; doi:10.1038/s44319-024-00137-2)
Supplement: Supplementary file 2 — Source data Fig. 1 [file 44319_2024_137_MOESM2_ESM.zip]

Archive with 22 entries (13 files):
- Figure 1/1A/
- Figure 1/1A/CBB stain1.tiff
- Figure 1/1B/
- Figure 1/1B/Rluc RNAi/
- Figure 1/1B/Rluc RNAi/BmAgo3.tif
- Figure 1/1B/Rluc RNAi/FLAG-DDX32.tif
- Figure 1/1B/Rluc RNAi/Spn-E.tif
- Figure 1/1B/Siwi RNAi/
- Figure 1/1B/Siwi RNAi/BmAgo3.tif
- Figure 1/1B/Siwi RNAi/FLAG-DDX43.tif
- Figure 1/1B/Siwi RNAi/Spn-E.tif
- Figure 1/1C/
- Figure 1/1C/Spn-E-EQ/
- Figure 1/1C/Spn-E-EQ/BmAgo3.tif
- Figure 1/1C/Spn-E-EQ/FLAG-Spn-E-EQ.tif
- Figure 1/1C/Spn-E-WT/
- Figure 1/1C/Spn-E-WT/BmAgo3.tif
- Figure 1/1C/Spn-E-WT/FLAG-Spn-E-WT.tif
- Figure 1/1D/
- Figure 1/1D/IP-WB.tiff
- Figure 1/1E/
- Figure 1/1E/NB_4exp.tiff
