# Supplementary material for: The dual role of Spn-E in supporting heterotypic ping-pong piRNA amplification in silkworms
Source: EMBO Rep. 2024 Apr 17;25(5):11. doi: 10.1038/s44319-024-00137-2 (PMC11094040; doi:10.1038/s44319-024-00137-2)
Supplement: Supplementary file 3 — Source data Fig. 2 [file 44319_2024_137_MOESM3_ESM.zip]

Archive with 6 entries (3 files):
- Figure 2/2B/
- Figure 2/2B/231109_Change in piRNA_4 categories.xlsx
- Figure 2/2D/
- Figure 2/2D/230926_Norm read ratio.xlsx
- Figure 2/2E/
- Figure 2/2E/230926_Norm read ratio.xlsx
