# Supplementary material for: The dual role of Spn-E in supporting heterotypic ping-pong piRNA amplification in silkworms
Source: EMBO Rep. 2024 Apr 17;25(5):11. doi: 10.1038/s44319-024-00137-2 (PMC11094040; doi:10.1038/s44319-024-00137-2)
Supplement: Supplementary file 3 — Source data Fig. 2 [file 44319_2024_137_MOESM3_ESM.zip › Figure 2/2B/231109_Change in piRNA_4 categories.xlsx]

## Sheet: Sheet1
T3_dsSpnE_3UTR vs T1_dsRluc
	increased	unchanged	decreased
1V10B	13	20	59
1V10A	214	187	167
1U10B	88	248	425
1U10A	510	369	174
	825	824	825
