# Supplementary material for: The dual role of Spn-E in supporting heterotypic ping-pong piRNA amplification in silkworms
Source: EMBO Rep. 2024 Apr 17;25(5):11. doi: 10.1038/s44319-024-00137-2 (PMC11094040; doi:10.1038/s44319-024-00137-2)
Supplement: Supplementary file 3 — Source data Fig. 2 [file 44319_2024_137_MOESM3_ESM.zip › Figure 2/2D/230926_Norm read ratio.xlsx]

## Sheet: A->S_S->A_S->S
	A->S	S->A	S->S			A->S	S->A	S->S
T1_dsRluc	34600.4	8744.57	12954.3		I1_Mock_total	42572	10838.9	15624.5
T2_dsSpnE_4	17565.6	7357.83	29242.1		I2_dsUTR_FLSpnE_WT_total	36329.4	10769	14200
T3_dsSpnE_3UTR	21157.2	9042.05	28459.9		I3_dsUTR_FLSpnE_EQ_total	26440.7	12104.5	15523.4
T1_dsRluc_ norm					I1_Mock_total norm
	A->S	S->A	S->S			A->S	S->A	S->S
T2_dsSpnE_4	0.50767	0.841417	2.25733		I2_dsUTR_FLSpnE_WT_total	0.853364	0.993551	0.908833
T3_dsSpnE_3UTR	0.611474	1.03402	2.19695		I3_dsUTR_FLSpnE_EQ_total	0.621081	1.11676	0.993528
						A->S	S->A	S->S
					T3_dsSpnE_3UTR	0.611474	1.03402	2.19695
					I2_dsUTR_FLSpnE_WT_total	0.853364	0.993551	0.908833
					I3_dsUTR_FLSpnE_EQ_total	0.621081	1.11676	0.993528
