# Supplementary material for: The dual role of Spn-E in supporting heterotypic ping-pong piRNA amplification in silkworms
Source: EMBO Rep. 2024 Apr 17;25(5):11. doi: 10.1038/s44319-024-00137-2 (PMC11094040; doi:10.1038/s44319-024-00137-2)
Supplement: Supplementary file 4 — Source data Fig. 3 [file 44319_2024_137_MOESM4_ESM.zip]

Archive with 15 entries (6 files):
- Figure 3/3B/
- Figure 3/3B/NB_piR484-A/
- Figure 3/3B/NB_piR484-A/230721_NB_art reporter_piR484A.tiff
- Figure 3/3B/WB_Siwi/
- Figure 3/3B/WB_Siwi/230713_PB_SwIPw2_pi484A.tiff
- Figure 3/3D/
- Figure 3/3D/NB_art-Siwi piRNA/
- Figure 3/3D/NB_art-Siwi piRNA/230721_NB_art reporter_PB.tiff
- Figure 3/3D/WB_Siwi/
- Figure 3/3D/WB_Siwi/230713_PB_SwIPw2.tiff
- Figure 3/3E/
- Figure 3/3E/NB_art-Siwi piRNA/
- Figure 3/3E/NB_art-Siwi piRNA/231016_PB reporter_3on.tif
- Figure 3/3E/WB/
- Figure 3/3E/WB/231014_3_WB.tiff
